# Supplementary material for: Differential protein expression throughout the life cycle of Trypanosoma congolense, a major parasite of cattle in Africa
Source: Mol Biochem Parasitol. 2011 Jun;177(2):116–25. doi: 10.1016/j.molbiopara.2011.02.009 (PMC3820035; doi:10.1016/j.molbiopara.2011.02.009)
Supplement: Supplementary file 1 [file mmc1.zip › mmc1.xls.webloc]

<?xml version="1.0" encoding="UTF-8"?>
<!DOCTYPE plist PUBLIC "-//Apple//DTD PLIST 1.0//EN" "http://www.apple.com/DTDs/PropertyList-1.0.dtd">
<plist version="1.0">
<dict>
	<key>URL</key>
	<string>http://elsevier.thomsondigital.com/down.do?filename=MMC1</string>
</dict>
</plist>
