# Supplementary material for: Differential protein expression throughout the life cycle of Trypanosoma congolense, a major parasite of cattle in Africa
Source: Mol Biochem Parasitol. 2011 Jun;177(2):116–25. doi: 10.1016/j.molbiopara.2011.02.009 (PMC3820035; doi:10.1016/j.molbiopara.2011.02.009)
Supplement: Supplementary file 3 [file mmc3.zip]

Archive with 3 entries (2 files):
- mmc3.zip.webloc
- __MACOSX/
- __MACOSX/._mmc3.zip.webloc
